# Supplementary material for: Classification of First-Episode Schizophrenia Patients and Healthy Subjects by Automated MRI Measures of Regional Brain Volume and Cortical Thickness
Source: PLoS One. 2011 Jun 21;6(6):e21047. doi: 10.1371/journal.pone.0021047 (PMC3119676; doi:10.1371/journal.pone.0021047)
Supplement: Table S2 — The results of comparison of the mean thickness of the ROIs between schizophrenia patients and healthy controls. (XLSX) [file pone.0021047.s002.xlsx]

## Sheet: Table3
Table S2
Comparison of mean thickness of the ROIs
Region of interest	Hemisphere	Healthy controls				Schizophrenia patients				ANCOVA main effects
		Male (n=22)		Female (n=18)		Male (n=29)		Female (n=23)		Diagnosis		Gender		Hemisphere
		Thickness	SD	Thickness	SD	Thickness	SD	Thickness	SD	F	p	F	p	F	p
Rostral anterior cingulate cortex	Left	3.00409	0.192157	3.06339	0.278826	2.989	0.202051	3.02757	0.213526	2.50975	0.0868406	0.350529	0.555266	1.24666	0.267098
	Right	2.99018	0.176194	3.08894	0.240748	2.95517	0.186839	2.974	0.214211
Caudal anterior cingulate cortex	Left	2.63805	0.208242	2.77189	0.209915	2.561	0.20418	2.69278	0.184123	2.21487	0.114957	2.25933	0.136236	0.0360326	0.849866
	Right	2.64864	0.162622	2.75372	0.205413	2.59179	0.215666	2.70009	0.317505
Posterior cingulate cortex	Left	2.55882	0.0951844	2.59972	0.125381	2.51217	0.0974848	2.5533	0.0839028	3.84122	0.0249909	0.591923	0.443647	1.88919	0.172632
	Right	2.59745	0.13326	2.54728	0.162719	2.49259	0.14565	2.56287	0.100462
Isthmus cingulate cortex	Left	2.59268	0.192873	2.54722	0.135024	2.50393	0.153064	2.55878	0.171388	2.99347	0.055018	0.0204705	0.886544	0.554679	0.45831
	Right	2.59359	0.207926	2.61267	0.135797	2.46586	0.156621	2.58487	0.128532
Superior frontal gyrus	Left	2.86173	0.0824986	2.89783	0.141751	2.74479	0.130861	2.77926	0.106338	12.7014	<0.001*	0.264535	0.608255	2.09331	0.151344
	Right	2.83655	0.0807817	2.86372	0.134412	2.71562	0.135188	2.74943	0.111269
Caudal middle frontal gyrus	Left	2.62195	0.127681	2.64633	0.126775	2.54741	0.135156	2.5863	0.101391	5.69058	0.00467665	1.46048	0.229951	5.17373	0.0252548
	Right	2.65227	0.124558	2.68428	0.154346	2.54441	0.168127	2.59061	0.114151
Rostral middle frontal gyrus	Left	2.53527	0.0845189	2.54117	0.116849	2.41355	0.132226	2.47752	0.0864054	10.6895	<0.001*	0.377686	0.540361	2.22452	0.139256
	Right	2.52091	0.102151	2.56506	0.112167	2.4251	0.126856	2.46891	0.107717
Pars opercularis	Left	2.72273	0.0965679	2.68822	0.13713	2.61455	0.178151	2.59357	0.116381	11.1706	<0.001*	1.07143	0.303336	0.812941	0.369607
	Right	2.70205	0.0769833	2.72611	0.120916	2.57597	0.140181	2.59048	0.0979452
Pars triangularis	Left	2.63982	0.0932659	2.64694	0.141246	2.48772	0.161838	2.558	0.128081	8.79829	<0.001*	1.52268	0.220358	2.31212	0.131798
	Right	2.62345	0.111618	2.66456	0.157587	2.51769	0.121649	2.57448	0.154329
Pars orbitalis	Left	2.81268	0.105636	2.87628	0.151079	2.65134	0.224927	2.77587	0.15697	12.134	<0.001*	2.81531	0.0967629	0.00146782	0.969522
	Right	2.81759	0.105988	2.89433	0.200082	2.65907	0.175183	2.76965	0.142542
Lateral orbitofrontal cortex	Left	2.7935	0.0847831	2.78939	0.124203	2.63345	0.152812	2.67148	0.138944	18.6093	<0.001*	1.03245	0.312248	0.902453	0.344614
	Right	2.86882	0.102552	2.89467	0.131094	2.70666	0.145456	2.75148	0.121278
Medial orbitofrontal cortex	Left	2.70523	0.153942	2.68739	0.223145	2.57552	0.140181	2.59683	0.187424	5.59849	0.00507644	0.0323996	0.857549	3.50426	0.0643881
	Right	2.59859	0.142783	2.56422	0.176141	2.46559	0.177254	2.50261	0.165312
Frontal pole	Left	2.86036	0.283006	3.0465	0.333008	2.83428	0.251362	2.89391	0.247787	4.19553	0.0180413	4.87029	0.0298112	0.324415	0.570354
	Right	2.87141	0.225724	3.01289	0.274328	2.70945	0.276534	2.876	0.262276
Precentral gyrus	Left	2.48423	0.098246	2.51422	0.0952955	2.41886	0.181309	2.47965	0.080272	2.18257	0.118556	2.74591	0.10091	0.00197206	0.964676
	Right	2.49841	0.114934	2.55956	0.119287	2.42762	0.215801	2.4883	0.114056
Paracentral gyrus	Left	2.34336	0.116574	2.41422	0.0823826	2.33148	0.190102	2.38683	0.103805	0.897018	0.41132	1.45756	0.230414	0.090567	0.764137
	Right	2.391	0.0943191	2.43411	0.111257	2.33941	0.178467	2.41861	0.0921036
Postcentral gyrus	Left	2.16409	0.0837285	2.27272	0.100373	2.13786	0.131088	2.18552	0.120923	2.61108	0.0788925	7.42636	0.00769385	1.2448	0.267454
	Right	2.21659	0.0859616	2.25633	0.113291	2.14428	0.176954	2.22048	0.107202
Superior temporal gyrus	Left	2.92168	0.0898827	2.96067	0.0937989	2.79483	0.191841	2.80178	0.129012	9.09743	<0.001*	1.97392	0.1634	0.000281175	0.986658
	Right	2.83686	0.112955	2.86744	0.150121	2.74269	0.173519	2.75852	0.129875
Middle temporal gyrus	Left	3.03123	0.107016	3.07761	0.106194	2.911	0.155066	2.95665	0.144609	12.8234	<0.001*	0.296683	0.587287	0.129661	0.719609
	Right	3.0285	0.128061	3.04067	0.129931	2.87659	0.153469	2.94139	0.140551
Inferior temporal gyrus	Left	2.98059	0.135334	2.9685	0.164085	2.79279	0.157126	2.85987	0.16235	10.5284	<0.001*	1.09814	0.297419	0.000230959	0.987908
	Right	3.0035	0.114933	3.00806	0.160045	2.8241	0.160584	2.93596	0.11821
Fusiform gyrus	Left	2.73327	0.107241	2.81783	0.131707	2.63383	0.166555	2.68909	0.15594	11.4419	<0.001*	1.71438	0.193679	0.905408	0.343829
	Right	2.79482	0.139743	2.84383	0.139475	2.64486	0.159732	2.69326	0.13804
Entorhinal cortex	Left	3.51605	0.146277	3.42294	0.219795	3.29641	0.284525	3.33526	0.265997	3.88575	0.0239851	0.749381	0.388924	0.762161	0.384926
	Right	3.23341	0.257353	3.27544	0.220457	3.15459	0.300138	3.18909	0.244285
Parahippocampal gyrus	Left	2.61809	0.201887	2.593	0.182953	2.51107	0.241208	2.58365	0.184603	2.21544	0.114894	0.651302	0.421729	0.0987115	0.754093
	Right	2.51905	0.243687	2.64094	0.259357	2.41283	0.251599	2.52552	0.197884
Temporal pole	Left	3.92773	0.209342	3.99817	0.181814	3.73393	0.263307	3.83204	0.255895	8.31983	<0.001*	0.235522	0.628613	3.56249	0.0622513
	Right	3.98373	0.159091	3.9975	0.194647	3.83266	0.284434	3.87048	0.250746
Supramarginal gyrus	Left	2.63841	0.110724	2.66922	0.0614832	2.56172	0.162613	2.5963	0.108251	6.383	0.00253574	1.48732	0.225751	0.312851	0.577295
	Right	2.69191	0.0862256	2.71272	0.119316	2.58455	0.140928	2.64357	0.118028
Superior parietal lobule	Left	2.30918	0.0723639	2.37933	0.0748787	2.30652	0.0924703	2.31943	0.0683173	2.7198	0.071188	2.41812	0.123372	0.0171905	0.895973
	Right	2.34482	0.0767126	2.41111	0.0664414	2.32541	0.109417	2.35409	0.070571
Inferior parietal lobule	Left	2.62736	0.0886704	2.679	0.102395	2.55803	0.110838	2.58526	0.0881745	6.4232	0.00244781	0.834983	0.363224	0.247502	0.620026
	Right	2.62691	0.0864836	2.6815	0.111671	2.57379	0.102893	2.63839	0.101572
Precuneus cortex	Left	2.46882	0.0733904	2.48567	0.09342	2.40121	0.0849653	2.42235	0.105842	5.11645	0.00781752	0.200841	0.655096	2.05686	0.154912
	Right	2.41695	0.0639959	2.45022	0.0944131	2.38793	0.0901518	2.4093	0.0678424
Cuneus cortex	Left	1.89518	0.162436	1.93272	0.1296	1.88279	0.174669	1.88591	0.149915	0.382281	0.683382	2.48252	0.11855	0.348296	0.556526
	Right	1.957	0.148126	2.03067	0.132684	1.95886	0.158741	2.00804	0.119123
Pericalcarine cortexa	Left	1.49155	0.175638	1.54161	0.186248	1.57186	0.233179	1.51439	0.153139	1.75559	0.178544	0.376543	0.540974	2.98438	0.0874272
	Right	1.50273	0.173544	1.56989	0.159164	1.61466	0.155617	1.64974	0.126638
Lateral occipital cortex	Left	2.15014	0.0766807	2.18806	0.106926	2.10283	0.108051	2.14035	0.102201	2.38587	0.0976801	2.25825	0.136329	2.0046	0.160199
	Right	2.13868	0.114258	2.17939	0.0704842	2.11486	0.134293	2.15335	0.117326
Lingual gyrus	Left	1.93691	0.110576	1.95722	0.133696	1.91345	0.112569	1.91978	0.153708	0.66157	0.518478	2.14832	0.146136	0.171904	0.67939
	Right	1.96764	0.0995827	1.98406	0.129677	1.93517	0.161732	1.98574	0.137991
Values represent mean of measured thickness (mm). ANCOVA, analysis of covariance.
*Significant after false discovery rate correction
